# Supplementary material for: Fourier-Transform Infra-Red Microspectroscopy Can Accurately Diagnose Colitis and Assess Severity of Inflammation
Source: Int J Mol Sci. 2022 Mar 5;23(5):2849. doi: 10.3390/ijms23052849 (PMC8911059; doi:10.3390/ijms23052849)
Supplement: Supplementary file 1 [file ijms-23-02849-s001.zip]

Archive with 1 entries (1 files):
- ijms-1602710-supplementary.pdf
